# Supplementary material for: Serum albumin level difference in burn injury after tangential excision: A prospective cohort study
Source: Ann Med Surg (Lond). 2020 Feb 26;52:1–4. doi: 10.1016/j.amsu.2020.02.007 (PMC7049563; doi:10.1016/j.amsu.2020.02.007)
Supplement: Multimedia component 1 [file mmc1.xml]

<?xml version="1.0" encoding="utf-8" standalone="no"?>
<data>
  <datasets>
    <author>risadavita.md@gmail.com</author>
    <type>0</type>
    <dataset>
      <value>4</value>
      <reason>Data will be made available on request</reason>
      <comments />
    </dataset>
  </datasets>
</data>
